# Supplementary material for: Macromolecules in polysorbate 80 for injection: an important cause of anaphylactoid reactions
Source: BMC Pharmacol Toxicol. 2022 Jul 18;23:52. doi: 10.1186/s40360-022-00591-5 (PMC9295270; doi:10.1186/s40360-022-00591-5)
Supplement: Supplementary file 1 — Additional file 1. [file 40360_2022_591_MOESM1_ESM.zip]

Archive with 1 entries (1 files):
- supplement of raw data.docx
